# Supplementary material for: Development and Evaluation of the Reliability of a Semi-Quantitative Food Frequency Questionnaire to Assess the Intake in the Serbian Population
Source: Nutrients. 2024 Jul 31;16(15):2490. doi: 10.3390/nu16152490 (PMC11313923; doi:10.3390/nu16152490)
Supplement: Supplementary file 1 [file nutrients-16-02490-s001.zip]

Archive with 1 entries (1 files):
- nutrients-3106590-supplementary.pdf
